# Supplementary material for: Neurotoxicity of Chronic Co-Exposure of Lead and Ionic Liquid in Common Carp: Synergistic or Antagonistic?
Source: Int J Mol Sci. 2022 Jun 3;23(11):6282. doi: 10.3390/ijms23116282 (PMC9181186; doi:10.3390/ijms23116282)
Supplement: Supplementary file 1 [file ijms-23-06282-s001.zip]

Archive with 1 entries (1 files):
- ijms-1722934-supplementary.pdf
